# Supplementary material for: Two Ligand-Binding Sites on SARS-CoV-2 Non-Structural Protein 1 Revealed by Fragment-Based X-ray Screening
Source: Int J Mol Sci. 2022 Oct 18;23(20):12448. doi: 10.3390/ijms232012448 (PMC9604401; doi:10.3390/ijms232012448)
Supplement: Supplementary file 1 [file ijms-23-12448-s001.zip]

Archive with 1 entries (1 files):
- ijms-1930239-supplementary.pdf
